# Supplementary material for: Cryptococcal Meningitis Treatment Strategies in Resource-Limited Settings: A Cost-Effectiveness Analysis
Source: PLoS Med. 2012 Sep 25;9(9):e1001316. doi: 10.1371/journal.pmed.1001316 (PMC3463510; doi:10.1371/journal.pmed.1001316)
Supplement: Table S1 — Summary of included cryptococcal treatment studies. (XLSX) [file pmed.1001316.s008.xlsx]

## Sheet: Table S1
Regimen	Author	Year	Reference	Country	n	Design	Treatment regimen	Duration	10 week mortality
Fluconazole Monotherapy	Kisenge	2007	27	Tanzania	40	Prospective Cohort	800mg daily	2 weeks	20/40
	Longley	2008	12	Uganda	60	Prospective Cohort	800-1200mg daily	2 weeks	31/57
	Nussbaum	2010	11	Malawi	21	RCT	1200mg daily x 2 weeks, then 800mg daily x 2 weeks	2 weeks	12/21
	Wajanga	2011	29	Tanzania	15	Prospective Cohort	1200mg daily	2 weeks	10/15
	Total Fluconazole Monotherapy				136				73/133
5FC+fluconazole	Nussbaum	2010	11	Malawi	21	RCT	1200mg fluconazole + 5FC, then fluconazole 800mg x 10 weeks	2 weeks	9/21
	Mayanja-Kizza	1998	30	Uganda	30	RCT	5FC + fluconazole 200mg daily followed by fluconazole 200mg x 6wks	2 weeks	11/25
	Total 5FC+fluconazole				51				20/46
Amphotericin 7 days	Tansuphaswadikul	2006	31	Thailand	30	RCT	Amphotericin 0.7-1mg/kg/day	7 days	2/30
	Bicanic	2007	9	South Africa	49	Prospective Cohort	Amphotericin 1mg/kg/day	7 days	16/48
	Muzoora	2011	13	Uganda	30	Prospective Cohort	Amphotericin 1mg/kg/day + Fluconazole 1200mg/day x 14 days	5 days	8/29
	Jackson	2012	15	Malawi	20	RCT	Amphotericin 1mg/kg/day + Fluconazole 1200mg/day x 14 days	7 days	7/20
	Total Short Course Amphotericin				129				33/127
Amphotericin 14 days	Brouwer	2004	7	Thailand	16	RCT	Amphotericin 0.7mg/kg/day	2 weeks	3/16
	Tansuphaswadikul	2006	31	Thailand	27	RCT	Amphotericin 0.7-1mg/kg/day	2 weeks	6/27
	Pappas	2009	8	Thailand (only)	32	RCT	Amphotericin 0.7mg/kg/day	2 weeks	8/32
	Butler	2011	24	Uganda	172	Prospective Cohort	Amphotericin 0.7-1mg/kg/day	2 weeks	76/172
	Chang	2012	35	South Africa	125	Prospective Cohort	Amphotericin 0.7-1mg/kg/day	2 weeks	35/125
	Total Amphotericin 14 days				372				128/372
Amphotericin + fluconazole	Brouwer	2004	7	Thailand	16	RCT	Amphotericin + fluconazole 400mg	2 weeks	4/16
	Pappas	2009	8	Thailand (only)	31	RCT	Amphotericin + fluconazole 800mg	2 weeks	5/31
	Loyse	2011	34	South Africa	22	RCT	Amphotericin +fluconazole 800mg	2 weeks	7/21
	Loyse	2011	34	South Africa	24	RCT	Amphotericin + fluconazole 1200mg	2 weeks	6/22
	Day	2011	6	Vietnam	99	RCT	Amphotericin + fluconazole 800mg	2 weeks	33/99
	Total Amphotericin + fluconazole				161				61/203
Amphotericin + 5FC	Brouwer	2004	7	Thailand	16	RCT	Amphotericin 0.7mg/kg/d +5FC(100mg/kg/day)	2 weeks	1/16
	Bicanic	2007	35	South Africa	64	RCT	Amphotericin 0.7mg/kg/d +5FC(100mg/kg/day)	2 weeks	15/63
	Loyse	2011	34	South Africa	21	RCT	Amphotericin 0.7-1.0mg/kg/d +5FC(100mg/kg/day)	2 weeks	6/20
	Day	2011	6	Vietnam	100	RCT	Amphotericin 0.7-1.0mg/kg/d +5FC(100mg/kg/day)	2 weeks	30/100
	Jarvis	2012	36	South Africa	31	RCT	Amphotericin 1.0mg/kg/d +5FC(100mg/kg/day)	2 weeks	10/31
	Total 14-day Amphotericin + 5FC				232				62/231
